# Supplementary material for: Risks of Aromatase Inhibitor-Related Cardiotoxicity in Patients with Breast Cancer in Asia
Source: Cancers (Basel). 2022 Jan 20;14(3):508. doi: 10.3390/cancers14030508 (PMC8833815; doi:10.3390/cancers14030508)
Supplement: Supplementary file 1 [file cancers-14-00508-s001.zip]

Archive with 1 entries (1 files):
- cancers-1522342-supplementary.pdf
